# Supplementary material for: Development of a Clonal and High-Yield Mammalian Cell Line for the Manufacturing of a Hyperactive Human DNase I with Extended Plasma Half-Life Using PASylation® Technology
Source: Pharmaceutics. 2024 Jul 22;16(7):967. doi: 10.3390/pharmaceutics16070967 (PMC11280007; doi:10.3390/pharmaceutics16070967)
Supplement: Supplementary file 1 [file pharmaceutics-16-00967-s001.zip]

Archive with 1 entries (1 files):
- pharmaceutics-3059119-supplementary.pdf
